# Supplementary material for: Methodologies for 176Lu–176Hf Analysis of Zircon Grains from the Moon and Beyond
Source: ACS Earth Space Chem. 2023 Dec 7;8(1):36–53. doi: 10.1021/acsearthspacechem.3c00093 (PMC10801744; doi:10.1021/acsearthspacechem.3c00093)
Supplement: Supplementary file 2 — sp3c00093_si_002.xlsx [file sp3c00093_si_002.xlsx]

## Sheet: Table S2
Table S2. Template the uncertainy proporgation of Hf isotopes from lunar zircons
Input dataset from measurements
Sample	ε176Hf/177Hf	2SD_ε176Hf/177Hf	ε178Hf/177Hf	2SD_e178Hf/177Hf	ε180Hf/177Hf	2SD_ε180Hf/177Hf	176Hf/177Hf	2SD_176Hf/177Hf	178Hf/177Hf	2SD_178Hf/177Hf	180Hf/177Hf	2SD_180Hf/177Hf	176Lu/177Hf	2SD_176Lu/177Hf_2	t_Ma	2sd_t	rho_178	rho_180
			x3	2σ3	x3	2σ3	x1	2σ1					x4	2σ4	x6	2σ6
14163 Z89 R	-73.817	0.806039	1.62383	0.229607	-1.8757	0.585369	0.280077	2.27e-05	1.46741	3.37e-05	1.88631	0.00011044	0.000821694	2.8e-05	4295.85	0.830306	0.251535	-0.404623
14163 Z9_L1	-72.3992	0.806039	0.164164	0.229607	-0.0782608	0.585369	0.280117	2.27e-05	1.46719	3.37e-05	1.88665	0.00011044	0.00195825	7.07e-05	4268.33	2.44225	-0.119293	-0.57578
14163 Z26_L1	-74.3481	0.806039	1.00663	0.229607	-1.00506	0.585369	0.280062	2.27e-05	1.46732	3.37e-05	1.88648	0.00011044	0.000648209	2.22e-05	4337.07	30.3452	0.0968485	-0.109679
14163 Z26_L2	-75.2277	0.806039	0.992652	0.229607	-0.93622	0.585369	0.280037	2.27e-05	1.46731	3.37e-05	1.88649	0.00011044	0.000618947	1.24e-05	4255.67	16.1894	0.114748	-0.241142
14321 Z3_L1	-73.4691	0.32694	0.0988657	0.0935159	0.0448963	0.521266	0.280087	9.22e-06	1.46718	1.37e-05	1.88667	9.83e-05	0.00149554	0.000240228	4220.48	0.597867	0.104866	-0.337678
14321 Z3_L2	-73.2966	0.50959	0.115039	0.432694	0.11097	0.5328	0.280092	1.44e-05	1.46718	6.35e-05	1.88669	0.000100521	0.00207362	9.13e-05	4217.48	0.548348	0.131422	-0.3707
72275 Z1_L1	-75.9334	0.50959	0.226704	0.432694	-0.317482	0.5328	0.280017	1.44e-05	1.4672	6.35e-05	1.88661	0.000100521	0.000902458	4.09e-05	4331.63	3.31827	0.278321	-0.249745
72275 Z1_L2	-76.2576	0.50959	0.450479	0.432694	0.064316	0.5328	0.280008	1.44e-05	1.46723	6.35e-05	1.88668	0.000100521	0.00086756	9.7e-05	4336.22	2.12169	0.265193	-0.23218
72275 Z1 R	-76.4135	0.806039	0.357549	0.229607	-0.0247824	0.585369	0.280004	2.27e-05	1.46722	3.37e-05	1.88666	0.00011044	0.00100032	2.62e-05	4336.84	0.501186	0.0557234	-0.311772
Input parameter for CHUR
	cosmogenic correction				decay constant						Solar system age
	α178		α180		λ176Lu		176Hf/177Hf_CHUR-ss		176Lu/177Hf_CHUR-p		tss (Ma)		176Lu/177Hf_CHUR-r,p
	x2	2σ2	x2	2σ2	x5	2σ5	x7	2σ7	x8	2σ8	x9	2σ9	x10	2σ10
	2.35	0.25	-1.54	0.11	1.867e-11	8e-14	0.279781	1.8e-05	0.0338	0.0001	4567.3	0.16	0	0
Error proprogation for f2 ( ε176Hf_Zrc-t,c/CHUR-t (tilted))																								Error contribuation
Sample		Cosmogenic effect corrected by 178Hf											Cosmogenic effect corrected by 180Hf											Cosmogenic effect corrected by 178Hf								Cosmogenic effect corrected by 180Hf														ε176Hf_Zrc-t,c/CHUR-t (tilted)
	c	f2	(df2/dx1)2(σ1)2	(df2/dx2)2(σ2)2	(df2/dx3)2(σ3)2	(df2/dx4)2(σ4)2	(df2/dx5)2(σ5)2	(df2/dx6)2(σ6)2	(df2/dx2*df2/dx3)2(σ1,3)	(σ_f2)2	2σ (f2)		f2	(df2/dx1)2(σ1)2	(df2/dx2)2(σ2)2	(df2/dx3)2(σ3)2	(df2/dx4)2(σ4)2	(df2/dx5)2(σ5)2	(df2/dx6)2(σ6)2	(df2/dx2*df2/dx3)2(σ1,3)	(σ_f2)2	2σ (f2)		(df2/dx1)2(σ1)2/(σf2)2	(df2/dx2)2(σ2)2/(σf2)2	(df2/dx3)2(σ3)2/(σf2)2	(df2/dx4)2(σ4)2/(σf2)2	(df2/dx5)2(σ5)2/(σf2)2	(df2/dx6)2(σ6)2/(σf2)2	(df2/dx2*df2/dx3)2(σ1,3)/(σf2)2			(df2/dx1)2(σ1)2/(σf2)2	(df2/dx2)2(σ2)2/(σf2)2	(df2/dx3)2(σ3)2/(σf2)2	(df2/dx4)2(σ4)2/(σf2)2	(df2/dx5)2(σ5)2/(σf2)2	(df2/dx6)2(σ6)2/(σf2)2	(df2/dx2*df2/dx3)2(σ1,3)/(σf2)2							f2	σ2 (f2)	2σ (f2)
		Eqn. 17																																												Eqn. 22
14163 Z89 R	0.279967	-2.3355	0.164228	0.0412326	0.0728429	0.00174379	2.98599e-05	6.07541e-08	-0.055023	0.225054	0.948797		-1.40772	0.164258	0.010651	0.473452	0.00174379	2.98599e-05	6.07541e-08	-0.147889	0.502247	1.41739		0.729726	0.183212	0.323669	0.00774832	0.000132679	2.69954e-07	-0.244488			0.327047	0.0212068	0.942669	0.00347198	5.94527e-05	1.20965e-07	-0.294454							-2.3355	2.88411	3.39653
14163 Z9_L1	0.279986	-1.49817	0.164318	0.000421488	0.0728539	0.0109686	0.000167231	2.98189e-06	0.0261044	0.274837	1.0485		-1.23278	0.164327	1.85448e-05	0.473524	0.0109686	0.000167231	2.98189e-06	-0.210506	0.438502	1.32439		0.597876	0.00153359	0.265081	0.0399093	0.000608474	1.08497e-05	0.0949815			0.374746	4.22911e-05	1.07987	0.0250137	0.000381369	6.80016e-06	-0.480057							-1.49817	0.200863	0.896355
14163 Z26_L1	0.279939	0.0855797	0.164308	0.015847	0.0728498	0.00111842	1.89736e-05	5.05877e-05	-0.0211917	0.233001	0.965404		0.903739	0.164335	0.00305838	0.473497	0.00111842	1.89736e-05	5.05877e-05	-0.0400986	0.60198	1.55175		0.705182	0.0680123	0.312658	0.00480006	8.14312e-05	0.000217113	-0.0909512			0.272991	0.00508053	0.786566	0.0018579	3.15186e-05	8.40355e-05	-0.0666112							0.0855797	1.20461	2.19509
14163 Z26_L2	0.279995	-2.63109	0.164244	0.0154009	0.0728079	0.000335308	1.65988e-05	1.30831e-05	-0.0250963	0.227722	0.954404		-1.74	0.164273	0.00265225	0.473225	0.000335308	1.65988e-05	1.30831e-05	-0.0881198	0.552396	1.48647		0.72125	0.0676304	0.319723	0.00147245	7.28907e-05	5.74524e-05	-0.110206			0.297384	0.00480136	0.856677	0.000607007	3.00487e-05	2.36844e-05	-0.159523							-2.63109	1.17625	2.1691
14321 Z3_L1	0.280019	-2.16728	0.0271024	0.0001528	0.0120798	0.123672	9.51713e-05	1.04016e-07	-0.00379488	0.159308	0.798267		-1.86573	0.0271041	6.1004e-06	0.375324	0.123672	9.51713e-05	1.04016e-07	-0.0446381	0.481564	1.3879		0.170126	0.000959151	0.0758267	0.776311	0.000597405	6.52923e-07	-0.023821			0.0562834	1.26679e-05	0.779386	0.256814	0.00019763	2.15996e-07	-0.0926941							-2.16728	0.160866	0.802163
14321 Z3_L2	0.280021	-3.79281	0.0661091	0.000206886	0.258618	0.0178368	0.000182682	1.68194e-07	-0.0343683	0.308585	1.11101		-3.35147	0.066115	3.72695e-05	0.392125	0.0178368	0.000182682	1.68194e-07	-0.078229	0.398068	1.26185		0.214233	0.000670434	0.838076	0.0578018	0.000591998	5.4505e-07	-0.111374			0.16609	9.36261e-05	0.985071	0.0448084	0.000458921	4.22527e-07	-0.196522							-3.79281	0.0990761	0.629527
72275 Z1_L1	0.279943	-0.574063	0.0661425	0.000803475	0.258624	0.00378616	3.66761e-05	1.17223e-06	-0.0728034	0.256591	1.0131		-0.530217	0.0661431	0.000305067	0.392135	0.00378616	3.66761e-05	1.17223e-06	-0.0527157	0.409692	1.28014		0.257774	0.00313134	1.00792	0.0147556	0.000142936	4.56848e-06	-0.283733			0.161446	0.000744625	0.957147	0.00924148	8.95212e-05	2.86125e-06	-0.128672							-0.574063	0.129179	0.71883
72275 Z1_L2	0.279939	-1.21263	0.066137	0.00317236	0.258613	0.0213433	3.39728e-05	4.4298e-07	-0.0693648	0.279936	1.05818		-0.0546708	0.0661524	1.25192e-05	0.392118	0.0213433	3.39728e-05	4.4298e-07	-0.0490104	0.430651	1.31248		0.236258	0.0113325	0.923831	0.0762437	0.000121359	1.58243e-06	-0.247789			0.15361	2.90705e-05	0.910526	0.0495606	7.88871e-05	1.02863e-06	-0.113806							-1.21263	0.306981	1.10812
72275 Z1 R	0.279939	-1.53628	0.164358	0.00199844	0.0728194	0.00155759	4.51805e-05	3.28631e-08	-0.0121923	0.228587	0.956215		-0.734023	0.164385	1.85872e-06	0.473299	0.00155759	4.51805e-05	3.28631e-08	-0.113977	0.525311	1.44957		0.71902	0.0087426	0.318564	0.00681401	0.000197651	1.43767e-07	-0.053338			0.312928	3.53832e-06	0.900988	0.00296508	8.6007e-05	6.25593e-08	-0.216971							-1.53628	0.29767	1.09118
Error proprogation for f3 ( ε176Hf_CHUR-t/CHUR-t (tilted))
		Cosmogenic effect corrected by 178Hf											Cosmogenic effect corrected by 180Hf
	c	f3	(df3/dx5)2(σ5)2	(df3/dx6)2(σ6)2	(df3/dx7)2(σ7)2	(df3/dx8)2(σ8)2	(df3/dx9)2(σ9)2			(σ_f3)2	2σ (f3)										(σ_f3)2	2σ (f3)
		Eqn. 23
14163 Z89 R	0.279967	0	0.0002377	0.000102799	0.103341	9.66623e-05	3.85615e-06			0.103782	0.644303										0.103782	0.644303
14163 Z9_L1	0.279986	0	0.000288021	0.000888359	0.103327	0.000117181	3.85563e-06			0.104624	0.646913										0.104624	0.646913
14163 Z26_L1	0.279939	0	0.000171277	0.137546	0.103361	6.96014e-05	3.85693e-06			0.241152	0.982145										0.241152	0.982145
14163 Z26_L2	0.279995	0	0.000312762	0.0390156	0.10332	0.000127275	3.85539e-06			0.14278	0.755725										0.14278	0.755725
14321 Z3_L1	0.280019	0	0.000386826	5.31299e-05	0.103303	0.000157509	3.85473e-06			0.103904	0.644683										0.103904	0.644683
14321 Z3_L2	0.280021	0	0.000393517	4.46877e-05	0.103301	0.000160242	3.85468e-06			0.103903	0.644681										0.103903	0.644681
72275 Z1_L1	0.279943	0	0.000179431	0.00164434	0.103359	7.29216e-05	3.85682e-06			0.105259	0.648874										0.105259	0.648874
72275 Z1_L2	0.279939	0	0.000172548	0.000672385	0.103361	7.0119e-05	3.85691e-06			0.10428	0.645848										0.10428	0.645848
72275 Z1 R	0.279939	0	0.000171615	3.75198e-05	0.103361	6.9739e-05	3.85692e-06			0.103644	0.643876										0.103644	0.643876
Error proprogation for f4 ( ε176Hf_Zrc-t,c/CHUR-t (tilted) - ε176Hf_CHUR-t/CHUR-t (tilted))
		Cosmogenic effect corrected by 178Hf											Cosmogenic effect corrected by 180Hf
	c	f4						(σ_f4)2 (approximated)	2σ (f4) (approximated)	(σ_f4)2	2σ (f4)										(σ_f4)2	2σ (f4)
		Eqn. 24						Eqn. 25
14163 Z89 R	0.279967	-2.3355						0.302391	1.0998	0.328835	1.14688										0.606028	1.55696
14163 Z9_L1	0.279986	-1.49817						0.342323	1.17017	0.379461	1.23201										0.543126	1.47394
14163 Z26_L1	0.279939	0.0855797						0.331442	1.15142	0.474154	1.37718										0.843132	1.83644
14163 Z26_L2	0.279995	-2.63109						0.329772	1.14851	0.370502	1.21738										0.695176	1.66754
14321 Z3_L1	0.280019	-2.16728						0.142325	0.75452	0.263212	1.02608										0.585468	1.53032
14321 Z3_L2	0.280021	-3.79281						0.426345	1.3059	0.412488	1.28451										0.501971	1.417
72275 Z1_L1	0.279943	-0.574063						0.421102	1.29785	0.36185	1.20308										0.514951	1.4352
72275 Z1_L2	0.279939	-1.21263						0.414815	1.28812	0.384215	1.2397										0.53493	1.46278
72275 Z1 R	0.279939	-1.53628						0.338684	1.16393	0.332231	1.15279										0.628955	1.58613
Error proprogation for Hf model Ages:																																	Error contribuation
Sample		Cosmogenic effect corrected by 178Hf															Cosmogenic effect corrected by 180Hf																Cosmogenic effect corrected by 178Hf													Cosmogenic effect corrected by 180Hf
	g	td (Ma)	(df/dx1)2(σ1)2	(df/dx2)2(σ2)2	(df/dx3)2(σ3)2	(df/dx4)2(σ4)2	(df/dx5)2(σ5)2	(df/dx6)2(σ6)2	(df/dx7)2(σ7)2	(df/dx8)2(σ8)2	(df/dx9)2(σ9)2	(df/dx10)2(σ10)2	(df/dx2*df2/dx3)2(σ1,3)	(σ_f2)2	2σ (f2) (Ma)		td (Ma)	(df/dx1)2(σ1)2	(df/dx2)2(σ2)2	(df/dx3)2(σ3)2	(df/dx4)2(σ4)2	(df/dx5)2(σ5)2	(df/dx6)2(σ6)2	(df/dx7)2(σ7)2	(df/dx8)2(σ8)2	(df/dx9)2(σ9)2	(df/dx10)2(σ10)2	(df/dx2*df2/dx3)2(σ1,3)	(σ_f2)2	2σ (f2)			(df/dx1)2(σ1)2/(σf)2	(df/dx2)2(σ2)2/(σf)2	(df/dx3)2(σ3)2/(σf)2	(df/dx4)2(σ4)2/(σf)2	(df/dx5)2(σ5)2/(σf)2	(df/dx6)2(σ6)2/(σf)2	(df/dx7)2(σ7)2/(σf)2	(df/dx8)2(σ8)2/(σf)2	(df/dx9)2(σ9)2/(σf)2	(df/dx10)2(σ10)2/(σf)2	(df/dx1*df/dx3)2(σ1,3)/(σf)2			(df/dx1)2(σ1)2/(σf)2	(df/dx2)2(σ2)2/(σf)2	(df/dx3)2(σ3)2/(σf)2	(df/dx4)2(σ4)2/(σf)2
																	Eqn. 17	1	2	3	4	5								Ma
14163 Z89 R	-0.0366879	4391.4	2.74363e+14	6.88841e+13	1.21693e+14	2.91321e+12	3.9994e+11	1.01497e+08	1.72643e+14	6.79338e+10	6.44218e+09	0	-9.19228e+13	5.49048e+14	46.8635		4353.46	2.74413e+14	1.77939e+13	3.39672e+14	2.91321e+12	3.9994e+11	1.01497e+08	1.72643e+14	6.79338e+10	6.44218e+09	0	-2.47066e+14	5.60845e+14	47.3643			0.499706	0.125461	0.221644	0.00530594	0.000728425	1.8486e-07	0.314441	0.00012373	1.17334e-05	0	-0.167422	1		0.489286	0.0317269	0.605644	0.00519433
14163 Z9_L1	-0.0366457	4329.67	2.75184e+14	7.05867e+11	1.22009e+14	1.83691e+13	1.17035e+12	4.99377e+09	1.73042e+14	1.24114e+11	6.45704e+09	0	4.37171e+13	634332689401348	50.3719		4318.81	2.75199e+14	3.1057e+10	3.40553e+14	1.83691e+13	1.17035e+12	4.99377e+09	1.73042e+14	1.24114e+11	6.45704e+09	0	-3.52535e+14	4.55965e+14	42.7067			0.433817	0.00111277	0.192342	0.0289581	0.001845	7.87248e-06	0.272793	0.000195661	1.01793e-05	0	0.0689183	1		0.603553	6.81126e-05	0.746885	0.0402862
14163 Z26_L1	-0.0366484	4333.57	2.75035e+14	2.65262e+13	1.21943e+14	1.87212e+12	5.20945e+11	8.46786e+10	1.73016e+14	1.20068e+11	6.4561e+09	0	-3.54728e+13	5.63653e+14	47.4827		4300.09	2.7508e+14	5.11941e+12	3.4037e+14	1.87212e+12	5.20945e+11	8.46786e+10	1.73016e+14	1.20068e+11	6.4561e+09	0	-6.7121e+13	7.2907e+14	54.0026			0.487952	0.0470612	0.216344	0.00332141	0.000924231	0.000150232	0.306956	0.000213018	1.1454e-05	0	-0.0629338	1		0.377303	0.00702183	0.466856	0.00256782
14163 Z26_L2	-0.0366688	4363.39	2.74731e+14	2.57611e+13	1.21786e+14	5.6087e+11	4.10658e+11	2.18842e+10	1.72824e+14	9.13362e+10	6.44892e+09	0	-4.19786e+13	5.54215e+14	47.0835		4326.93	2.7478e+14	4.43642e+12	3.39931e+14	5.6087e+11	4.10658e+11	2.18842e+10	1.72824e+14	9.13362e+10	6.44892e+09	0	-1.47398e+14	6.45665e+14	50.8199			0.495713	0.0464822	0.219745	0.00101201	0.000740974	3.94868e-05	0.311836	0.000164803	1.16361e-05	0	-0.0757443	1		0.425577	0.00687108	0.526482	0.00086867
14321 Z3_L1	-0.0366317	4309.29	4.54337e+13	2.5615e+11	2.02502e+13	2.0732e+14	9.98895e+11	1.74369e+08	1.73173e+14	1.46372e+11	6.46196e+09	0	-6.36161e+12	4.41224e+14	42.0107		4296.95	4.54364e+13	1.02265e+10	2.70198e+14	2.0732e+14	9.98895e+11	1.74369e+08	1.73173e+14	1.46372e+11	6.46196e+09	0	-7.48299e+13	6.2246e+14	49.8983			0.102972	0.000580543	0.0458954	0.469876	0.00226392	3.95193e-07	0.392484	0.000331741	1.46455e-05	0	-0.0144181	1		0.0729949	1.64292e-05	0.43408	0.333066
14321 Z3_L2	-0.0366752	4372.81	1.10562e+14	3.46001e+11	4.32518e+14	2.98306e+13	1.01008e+12	2.81292e+08	1.72763e+14	8.30766e+10	6.44665e+09	0	-5.74783e+13	6.89642e+14	52.5221		4354.76	1.10572e+14	6.23304e+10	2.81628e+14	2.98306e+13	1.01008e+12	2.81292e+08	1.72763e+14	8.30766e+10	6.44665e+09	0	-1.30832e+14	4.65125e+14	43.1335			0.160319	0.000501711	0.627163	0.0432553	0.00146464	4.07882e-07	0.250511	0.000120463	9.34782e-06	0	-0.0833451	1		0.237726	0.000134008	0.60549	0.0641347
72275 Z1_L1	-0.0366631	4355.11	1.1063e+14	1.34389e+12	4.32574e+14	6.33271e+12	5.49268e+11	1.96067e+09	1.72877e+14	9.89162e+10	6.45091e+09	0	-1.21771e+14	6.02644e+14	49.0976		4353.32	1.10631e+14	5.10253e+11	2.81665e+14	6.33271e+12	5.49268e+11	1.96067e+09	1.72877e+14	9.89162e+10	6.45091e+09	0	-8.81721e+13	4.845e+14	44.0227			0.183574	0.00222999	0.717794	0.0105082	0.00091143	3.25344e-06	0.286865	0.000164137	1.07044e-05	0	-0.202061	1		0.22834	0.00105315	0.581351	0.0130706
72275 Z1_L2	-0.0366841	4385.8	1.10491e+14	5.29988e+12	4.3205e+14	3.56571e+13	4.36002e+11	7.40061e+08	1.72679e+14	7.23303e+10	6.44352e+09	0	-1.15884e+14	6.4081e+14	50.6284		4338.45	1.10517e+14	2.09151e+10	2.81324e+14	3.56571e+13	4.36002e+11	7.40061e+08	1.72679e+14	7.23303e+10	6.44352e+09	0	-8.18789e+13	5.18835e+14	45.5559			0.172425	0.00827059	0.674226	0.0556438	0.000680392	1.15488e-06	0.269471	0.000112873	1.00553e-05	0	-0.18084	1		0.21301	4.03117e-05	0.542222	0.0687253
72275 Z1 R	-0.0366936	4399.66	2.74441e+14	3.33694e+12	1.21592e+14	2.60082e+12	4.41573e+11	5.4874e+07	1.7259e+14	6.16926e+10	6.44019e+09	0	-2.03585e+13	5.54712e+14	47.1047		4366.87	2.74485e+14	3.10364e+09	3.3939e+14	2.60082e+12	4.41573e+11	5.4874e+07	1.7259e+14	6.16926e+10	6.44019e+09	0	-1.90316e+14	599262835340180	48.9597			0.494745	0.00601563	0.219198	0.0046886	0.00079604	9.89234e-08	0.311134	0.000111216	1.161e-05	0	-0.0367009	1		0.458038	5.1791e-06	0.566346	0.00434004
[truncated: 8 more columns]

## Sheet: Table S3
Table S3. U-Pb isotopes for lunar zircons
			Dates (Ma)											Composition					Isotopic Ratios
			206Pb/						207Pb/
			238U	±2σ	206Pb/	±2σ	207Pb/	±2σ	206Pb	±2σ	207Pb/	±2σ		Th/	Pb*	Pbc	Pb*/		206Pb/	208Pb/	206Pb/		207Pb/		207Pb/		Corr.
Sample	Type	Fraction	<Th> a	abs	238U b	abs	235U b	abs	<Th> a	abs	206Pb b	abs		U c	(pg) d	(pg) e	Pbc f		204Pb g	206Pb h	238U h	±2σ %	235U h	±2σ %	206Pb h	±2σ %	coef.
14163	R	z89	4288.65	5.00271	4288.6	5.00275	4293.55	1.71368	4295.85	0.830306	4295.87	0.830294		0.428334	23.2467	0.267946	86.7591		3960.35	0.107574	0.945013	0.159726	67.6145	0.171268	0.519154	0.0461102	0.944087
14163	L1	z9_L1	4238.97	15.7365	4238.92	15.7366	4258.9	5.36765	4268.33	2.44225	4268.35	2.44221		0.639046	67.0132	4.27244	15.685		712.373	0.160976	0.930082	0.506579	65.3124	0.536727	0.509528	0.16269	0.951037
14163	L1	z26_L1	4190.05	34.3549	4190	34.3562	4289.89	24.5614	4337.07	30.3452	4337.1	30.3446		0.407176	12.5843	11.0076	1.14323		70.2003	0.102872	0.915491	1.1151	67.3678	2.45484	0.53394	2.06934	0.545491
14163	L2	z26_L2	4213.75	18.8834	4213.7	18.884	4242.17	13.2136	4255.67	16.1894	4255.7	16.1891		0.432736	13.2344	5.86985	2.25463		121.803	0.109173	0.922545	0.61047	64.2286	1.32161	0.505167	1.0987	0.564645
14321	L1	z3_L1	4194.88	1.50562	4194.83	1.50562	4212.2	0.646806	4220.48	0.597867	4220.51	0.597858		0.53482	567.103	5.18987	109.271		4977.83	0.135081	0.916926	0.0488281	62.3318	0.0647227	0.493253	0.0239805	0.78031
14321	L2	z3_L2	4204.19	0.851712	4204.14	0.851707	4213.18	0.473966	4217.48	0.548348	4217.5	0.548341		0.532972	346.99	2.21911	156.364		7121.92	0.134539	0.919697	0.0275778	62.3929	0.0474267	0.492249	0.0177197	0.623009
72275	L1	z1_L1	4237.46	6.60713	4237.41	6.60724	4301.52	3.20309	4331.63	3.31827	4331.65	3.31821		0.436641	76.2029	7.13953	10.6734		498.994	0.11	0.92963	0.212748	68.1548	0.320085	0.531961	0.223877	0.708758
72275	L2	z1_L2	4329.45	3.03896	4329.4	3.03903	4334.07	1.80374	4336.22	2.12169	4336.24	2.12166		0.425191	58.6314	3.46843	16.9043		780.301	0.106521	0.957362	0.0963854	70.4077	0.180165	0.533627	0.140965	0.59925
72275	R	z1	4329.14	1.03707	4329.09	1.03708	4334.4	0.478039	4336.84	0.501186	4336.87	0.501182		0.415766	158.02	0.35892	440.265		19883.3	0.104162	0.957269	0.0328934	70.431	0.0477482	0.533856	0.0101121	0.698291
a Corrected for initial Th/U disequilibrium using radiogenic 208Pb and Th/U[magma] = 3.50000.
b Isotopic dates calculated using λ238 = 1.55125E-10 (Jaffey et al. 1971) and λ235 = 9.8485E-10 (Jaffey et al. 1971).
c Th contents calculated from radiogenic 208Pb and 230Th-corrected 206Pb/238U date of the sample, assuming concordance between U-Pb Th-Pb systems.
d Total mass of radiogenic Pb.
e Total mass of common Pb.
f Ratio of radiogenic Pb (including 208Pb) to common Pb.
g Measured ratio corrected for fractionation and spike contribution only.
h Measured ratios corrected for fractionation, tracer and blank.
